# Supplementary material for: Identification and verification of plasma protein biomarkers that accurately identify an ectopic pregnancy
Source: Clin Proteomics. 2023 Sep 15;20:37. doi: 10.1186/s12014-023-09425-w (PMC10503165; doi:10.1186/s12014-023-09425-w)
Supplement: Supplementary file 1 — Supplementary Material 1 [file 12014_2023_9425_MOESM1_ESM.xlsx]

## Sheet: Supplementary Table 1
Supplementary Table 1. LFQ intensities for selected EP vs Non-EP candidate biomarkers in the discovery cohort (N=48)
id	FDR Significant	P-value	Fold Change	Majority protein IDs	Gene names	Protein names	Fasta headers	Peptides	Razor + unique peptides	Unique peptides	Sequence coverage [%]	Unique + razor sequence coverage [%]	Unique sequence coverage [%]	Mol. weight [kDa]	Q-value	Score	Intensity	MS/MS Count	EP01_LFQ	EP02_LFQ	EP03_LFQ	EP04_LFQ	EP05_LFQ	EP06_LFQ	EP07_LFQ	EP08_LFQ	EP09_LFQ	EP10_LFQ	EP11_LFQ	EP12_LFQ	EP13_LFQ	EP14_LFQ	EP15_LFQ	EP16_LFQ	IUP01_LFQ	IUP02_LFQ	IUP03_LFQ	IUP04_LFQ	IUP05_LFQ	IUP06_LFQ	IUP07_LFQ	IUP08_LFQ	IUP09_LFQ	IUP10_LFQ	IUP11_LFQ	IUP12_LFQ	IUP13_LFQ	IUP14_LFQ	IUP15_LFQ
32	+	0.00109038	-9.84886	P11465	PSG2	Pregnancy-specific beta-1-glycoprotein 2	>tr|A0A024R0M4|A0A024R0M4_HUMAN Pregnancy specific beta-1-glycoprotein 2, isoform CRA_a OS=Homo sapiens GN=PSG2 PE=4 SV=1;>sp|P11465|PSG2_HUMAN Pregnancy-specific beta-1-glycoprotein 2 OS=Homo sapiens GN=PSG2 PE=2 SV=2;>tr|A0A0A0MR77|A0A0A0MR77_HUMAN Pregn	12	5	5	50.7	22.7	22.7	37.216	0	83.367	18396000000	164	5042800	0	0	0	387569984	403000000	0	0	0	193200000	0	0	6276300	148130000	6320700	0	17055000	30035000	399440000	421790016	0	273000000	55409000	267040000	0	330129984	10848000000	156240000	555809984	186660000	0
575	+	0.000431157	-5.06986	P0DN87	CGB2;CGB1	Choriogonadotropin subunit beta variant 2;Choriogonadotropin subunit beta variant 1	>tr|H9KV56|H9KV56_HUMAN Choriogonadotropin subunit beta variant 2 OS=Homo sapiens GN=CGB2 PE=3 SV=1;>sp|P0DN87|CGB7_HUMAN Choriogonadotropin subunit beta 7 OS=Homo sapiens GN=CGB7 PE=2 SV=1;>sp|P0DN86|CGB3_HUMAN Choriogonadotropin subunit beta 3 OS=Homo sa	8	8	8	55.8	55.8	55.8	17.374	0	156.59	123880000000	816	362560000	9657700	141770000	76321000	6860599808	1911399936	111930000	677529984	492760000	325360000	257210000	57370000	872540032	14968000512	642870016	174310000	835390016	1280000000	4185100032	6557300224	332300000	6301000192	3920600064	3078400000	1857600000	7991799808	4970399744	3432000000	5879199744	4693899776	1083699968
1054	+	2.60865e-06	-6.77664	P09466	PAEP	Glycodelin	>tr|B2R4F9|B2R4F9_HUMAN cDNA, FLJ92074, highly similar to Homo sapiens progestagen-associated endometrial protein (placentalprotein 14, pregnancy-associated endometrial alpha-2-globulin,alpha uterine protein) (PAEP), mRNA OS=Homo sapiens PE=2 SV=1;>tr|B4E3	8	8	8	61.1	61.1	61.1	18.884	0	140.54	58579000000	657	993560000	85623000	639710016	30276000	511209984	259400000	0	861660032	80067000	341510016	880579968	109140000	96635000	1692899968	542070016	901939968	3437499904	1164300032	3028000000	957430016	945360000	837569984	2818200064	2332300032	1410400000	3189299968	1236499968	2012800000	661139968	955640000	542620032
1353	+	0.000481003	-6.25813	P01215	CGA	Glycoprotein hormones alpha chain	>tr|C0KRQ8|C0KRQ8_HUMAN Glycoprotein hormones alpha chain (Fragment) OS=Homo sapiens GN=CGA PE=2 SV=1;>tr|Q96QJ4|Q96QJ4_HUMAN Glycoprotein hormones alpha chain OS=Homo sapiens GN=CGA PE=2 SV=1;>tr|Q6I9S8|Q6I9S8_HUMAN Glycoprotein hormones alpha chain OS=Ho	4	4	4	62	62	62	10.206	0	73.325	110200000000	450	192670000	0	44370000	67321000	9721299968	4565700096	105920000	665369984	357470016	346670016	103980000	293710016	1435299968	14796000256	969430016	149510000	543710016	1307200000	3319399936	8342900224	266980000	3295600128	4467200000	4091500032	2462200064	13123000320	13784000512	4209600000	10990999552	4937699840	604320000
1922	+	0.000878074	-11.0757	P11464	PSG1	Pregnancy-specific beta-1-glycoprotein 1	>sp|P11464|PSG1_HUMAN Pregnancy-specific beta-1-glycoprotein 1 OS=Homo sapiens GN=PSG1 PE=1 SV=1;>sp|P11464-3|PSG1_HUMAN Isoform 3 of Pregnancy-specific beta-1-glycoprotein 1 OS=Homo sapiens GN=PSG1;>sp|P11464-4|PSG1_HUMAN Isoform 4 of Pregnancy-specific b	18	15	0	47	40.1	0	47.222	0	323.31	102340000000	822	12714000	0	0	8084400	2536600064	1724499968	0	309129984	88941000	1477699968	0	0	126690000	11840000000	72796000	0	21287000	300929984	1749500032	1937900032	0	1666599936	442200000	522809984	66398000	2759300096	32782000128	1062800000	1367800064	1190200064	18932000
2220	+	0.000227121	-14.1359	Q6LEU7	PSG9	Pregnancy-specific beta-1-glycoprotein 9	>tr|Q6LEU7|Q6LEU7_HUMAN PSG9 protein (Fragment) OS=Homo sapiens GN=PSG9 PE=2 SV=1;>sp|Q00887|PSG9_HUMAN Pregnancy-specific beta-1-glycoprotein 9 OS=Homo sapiens GN=PSG9 PE=2 SV=2;>tr|B4DTF1|B4DTF1_HUMAN cDNA FLJ51545, highly similar to Pregnancy-specific b	23	23	1	62.7	62.7	3.8	48.318	0	323.31	145070000000	880	9822100	0	0	34526000	1736800000	1504300032	2811500	228180000	144670000	1267900032	13676000	7511800	210670000	14291999744	160580000	0	51751000	303740000	1440499968	6151199744	8264200	2114300032	509120000	574009984	109630000	8408500224	55365001216	545820032	3023600128	1422099968	48270000
2362	+	4.10407e-05	-8.06945	Q16557	PSG3;SP1	Pregnancy-specific beta-1-glycoprotein 3	>sp|Q16557|PSG3_HUMAN Pregnancy-specific beta-1-glycoprotein 3 OS=Homo sapiens GN=PSG3 PE=2 SV=2;>tr|M0QX68|M0QX68_HUMAN Pregnancy-specific beta-1-glycoprotein 3 OS=Homo sapiens GN=PSG3 PE=1 SV=1;>tr|Q15403|Q15403_HUMAN Pregnancy-specific protein (Fragment	18	11	4	45.6	32	14.3	47.944	0	323.31	32361000000	282	0	0	0	107340000	893750016	670000000	0	297480000	114130000	688849984	55815000	6130400	291870016	2106899968	143990000	21959000	224090000	341409984	965350016	737160000	17048000	427750016	710659968	571180032	242710000	1522300032	3349100032	605110016	693569984	404190016	246500000
2488	+	0.000500149	-14.8203	Q6H9L7	ISM2	Isthmin-2	>sp|Q6H9L7|ISM2_HUMAN Isthmin-2 OS=Homo sapiens GN=ISM2 PE=2 SV=1;>tr|B3KPT3|B3KPT3_HUMAN cDNA FLJ32147 fis, clone PLACE5000116, highly similar to Homo sapiens thrombospondin, type I, domain containing 3 (THSD3), transcript variant 1, mRNA OS=Homo sapiens	19	19	19	37.5	37.5	37.5	63.906	0	264.09	15306000000	558	0	0	1946800	0	1811000064	2010800000	0	0	120870000	951750016	0	0	63378000	2748400128	84716000	2941300	3736900	264250000	1588999936	4081100032	37876000	2503899904	1118899968	728870016	28192000	2127100032	6563800064	283220000	1651699968	627230016	15293000
2288		0.0372035	-8.40587	Q13219	PAPPA	Pappalysin-1	>sp|Q13219|PAPP1_HUMAN Pappalysin-1 OS=Homo sapiens GN=PAPPA PE=1 SV=3;>tr|A0A024R842|A0A024R842_HUMAN Pregnancy-associated plasma protein A, pappalysin 1, isoform CRA_b OS=Homo sapiens GN=PAPPA PE=4 SV=1	65	65	65	49.8	49.8	49.8	180.97	0	323.31	82022000000	1045	0	928250	0	0	211930000	2677100032	607630	784090	317820	1057000000	311700	804950	292200	385860000	1078100	336460	519770	693600	100210000	198190000	0	81465000	1087300	25676000	0	899440000	203219992576	267400	73931000	54900000	717340
2518		0.00767708	-6.56071	Q6P988;	NOTUM	Protein notum homolog	>sp|Q6P988|NOTUM_HUMAN Palmitoleoyl-protein carboxylesterase NOTUM OS=Homo sapiens GN=NOTUM PE=1 SV=2;>tr|K7EIG3|K7EIG3_HUMAN Palmitoleoyl-protein carboxylesterase NOTUM (Fragment) OS=Homo sapiens GN=NOTUM PE=1 SV=1	13	13	13	34.9	34.9	34.9	55.699	0	323.31	19860000000	487	1843800	43560000	0	0	573340032	573539968	8025000	1524900	12105000	346750016	0	0	13640000	1236999936	24469000	15516000	4381700	5165100	416729984	771129984	7386200	573110016	546140032	270809984	0	931779968	3392100096	188160000	603200000	199620000	7095500
988		0.0491551	-3.85799	A8K6G4	ADAM12	Disintegrin and metalloproteinase domain-containing protein 12	>tr|A8K6G4|A8K6G4_HUMAN cDNA FLJ77564 OS=Homo sapiens PE=2 SV=1; Disintegrin and metalloproteinase domain-containing protein 12	25	25	2	43.3	43.3	2.6	80.229	0	323.31	11932000000	224	0	0	0	3182700	76274000	95902000	19592000	0	0	210230000	0	3048500	0	630449984	0	8295000	0	2963100	274920000	69484000	0	19211000	5757000	12311000	0	168050000	7501599744	5930000	94116000	44697000	0
2795		0.0387759	-3.00819	Q9UQ72	PSG11	Pregnancy-specific beta-1-glycoprotein 11	>sp|Q9UQ72|PSG11_HUMAN Pregnancy-specific beta-1-glycoprotein 11 OS=Homo sapiens GN=PSG11 PE=2 SV=3;>tr|A0A024R0L9|A0A024R0L9_HUMAN Pregnancy specific beta-1-glycoprotein 11, isoform CRA_a OS=Homo sapiens GN=PSG11 PE=4 SV=1;>sp|Q9UQ72-2|PSG11_HUMAN Isoform	11	5	2	44.2	20.3	10.1	37.146	0	155.4	3924500000	56	0	0	61892000	0	22735000	195260000	0	28640000	0	11926000	0	101440000	0	722120000	62952000	0	99807000	4837800	77363000	98830000	0	9526400	96711000	24459000	0	50763000	943889984	59788000	96169000	0	0
611		0.0421662	-3.67161	Q6PF11	CSH1;CSH2;RASGRP4	Chorionic somatomammotropin hormone 2	>tr|Q6PF11|Q6PF11_HUMAN Chorionic somatomammotropin hormone 1 (Placental lactogen) OS=Homo sapiens GN=CSH1 PE=2 SV=1;>tr|A8K6C2|A8K6C2_HUMAN Chorionic somatomammotropin hormone 1 isoform 1 OS=Homo sapiens GN=CSH1 PE=2 SV=1;>tr|A0A0M6L0F6|A0A0M6L0F6_HUMAN G	11	11	5	67.3	67.3	20.7	24.99	0	296.21	10710000000	153	0	0	0	1586500	55517000	200200000	0	4273200	0	62256000	0	9999200	0	284929984	0	7685100	0	0	19635000	43881000	0	0	0	30101000	0	519889984	33095999488	0	39105000	15749000	3083300
1435		0.043172	-5.77216	D9YZU9	HBG2	Hemoglobin subunit gamma-2	>tr|D9YZU9|D9YZU9_HUMAN Hemoglobin, gamma G OS=Homo sapiens GN=HBG2 PE=3 SV=1;>tr|D3GKD9|D3GKD9_HUMAN G-gamma globin Paulinia variant OS=Homo sapiens GN=HBG2 PE=3 SV=1;>sp|P69892|HBG2_HUMAN Hemoglobin subunit gamma-2 OS=Homo sapiens GN=HBG2 PE=1 SV=2;>tr|Q	14	13	0	89.8	83	0	16.126	0	323.31	106300000000	454	3580000	1637400	189410000	6258300	5464000	846800000	3633000	393140000	9753200	31178000	0	23785000960	43678000	20082000	42201000	1426000	39087000	4200499968	10575000	7197300224	30043000832	109440000000	612800000	2704400	95178000	18184000	28836000	148420000	211580000	25455000	16836000
2340		0.0131455	-3.19244	Q15166	PON3	Serum paraoxonase/lactonase 3	>sp|Q15166|PON3_HUMAN Serum paraoxonase/lactonase 3 OS=Homo sapiens GN=PON3 PE=1 SV=3;>tr|F8WD41|F8WD41_HUMAN Serum paraoxonase/lactonase 3 OS=Homo sapiens GN=PON3 PE=1 SV=1;>tr|C9JZ99|C9JZ99_HUMAN Serum paraoxonase/lactonase 3 OS=Homo sapiens GN=PON3 PE=1	12	12	12	45.8	45.8	45.8	39.607	0	61.069	5998700000	141	0	0	17693000	16026000	45679000	21026000	0	35723000	74742000	14865000	274110016	656470016	0	65951000	20779000	13431000	128950000	287929984	132880000	429000000	64368000	265540000	637769984	42474000	245090000	151330000	76643000	69381000	73929000	0	30821000
2879		0.0168347	3.26055	S6B2B6		IgG H chain	>tr|S6B2B6|S6B2B6_HUMAN IgG H chain OS=Homo sapiens PE=2 SV=1	7	3	1	28	9.8	3.6	29.36	0	3.4693	3757900000	62	7280300	397360000	70571000	15061000	19728000	102650000	211590000	18867000	118990000	107700000	53695000	150460000	90994000	110400000	174010000	141260000	3631100	48007000	0	32863000	0	115440000	54024000	86085000	7153700	26980000	62921000	51312000	11185000	173570000	0
2268		0.0279719	3.26712	Q0ZCI6		Immunglobulin heavy chain variable region	>tr|Q0ZCI6|Q0ZCI6_HUMAN Immunglobulin heavy chain variable region (Fragment) OS=Homo sapiens PE=4 SV=1	5	2	1	39.3	15.6	6.6	13.633	0	13.438	4329700000	50	2606800	99493000	148080000	0	82417000	80407000	96976000	19393000	76413000	51781000	12559000	195050000	28662000	182390000	314580000	141280000	3081500	2139000	0	0	21338000	21799000	4157700	60810000	16233000	40359000	25157000	14543000	18910000	49448000	0
1999		0.0317525	3.6167	P23083		Ig heavy chain V-I region V35	>sp|P23083|HV103_HUMAN Ig heavy chain V-I region V35 OS=Homo sapiens PE=1 SV=1	5	3	1	54.7	30.8	9.4	13.009	0	30.123	13073000000	114	113950000	1027800000	137560000	43549000	28206000	238880000	0	44887000	402630016	102600000	19399000	21979000	273300000	626510016	165050000	983430016	0	124770000	0	26615000	90279000	134490000	50227000	54548000	19719000	15615000	0	0	23788000	147680000	0
400		0.133917	-3.23557	Q15230	PSG1	Putative pregnancy-specific beta-1-glycoprotein	>tr|A0A087WU99|A0A087WU99_HUMAN Putative pregnancy-specific beta-1-glycoprotein 7 OS=Homo sapiens GN=PSG7 PE=4 SV=1;>tr|Q15230|Q15230_HUMAN Pregnancy-specific beta-1 glycoprotein (Fragment) OS=Homo sapiens GN=PSG1 PE=4 SV=1	16	4	0	45.8	13.6	0	47.238	0	39.722	23307000000	78	2299600	16341000	0	0	103820000	0	0	0	0	4600100	0	0	42459000	2074499968	0	0	0	0	332860000	560560000	0	206090000	0	0	5422400	32621000	7304200192	149460000	0	0	0
[truncated: 17 more columns]
