# Supplementary material for: Identification and verification of plasma protein biomarkers that accurately identify an ectopic pregnancy
Source: Clin Proteomics. 2023 Sep 15;20:37. doi: 10.1186/s12014-023-09425-w (PMC10503165; doi:10.1186/s12014-023-09425-w)
Supplement: Supplementary file 2 — Supplementary Material 2 [file 12014_2023_9425_MOESM2_ESM.xlsx]

## Sheet: Supplementary Table 2
Supplementary Table 2. Candidate biomarker peptide summary
Gene Name/ Peptide Sequence	Light Precursor m/z	Heavy Precursor m/z	Precursor Charge	Reference Ratio %CV	Fmol on Column	LLOQ (fmol)	ULOQ (fmol)	Type	Chemical Purity	Isotopic purity
ADAM12
NHPEVLNIR	546.301	551.306	2	14.0353	6.41803	0.0192	60	SpikeTides-L	Unpurified	>99%
VNSAGDPYGNCGK	669.791	673.798	2	14.7138	16.0419	0.0512	32	SpikeTides-L	Unpurified	>99%
FGFGGSTDSGPIR	649.312	654.316	2	21.6004	35.3626	0.0224	350	SpikeTides-L	Unpurified	>99%
ISM2
TPEVTPLR	456.761	461.765	2	15.6133	5.48399	0.08	50	SpikeTides-L	Unpurified	>99%
TRPCGYGCTATETR	543.908	547.245	3	5.6869	19.8871	0.064	200	SpikeTides-TQL	0.82	>99%
LDIYQPTAR	538.79	543.795	2	8.42465	3.8886	0.00256	40	SpikeTides-L	Unpurified	>99%
FDTTPWILCK	640.821	644.828	2	16.7366	4.72118	0.016	50	SpikeTides-TQL	0.971	>99%
ACTDNPLEEEYLAQLQEAK	1111.52	1115.52	2	13.9263	4.88511	0.08	10	SpikeTides-TQL	0.926	>99%
PAEP
VHITSLLPTPEDNLEIVLHR	766.094	769.43	3	4.6303	14.9145	1.2	30	SpikeTides-TQL	0.954	>99%
HLWYLLDLK	600.842	604.85	2	8.20945	25.3881	0.4	50	AQUA QuantPro	>98%	>99%
VLVEDDEIMQGFIR_SUM	832.422	837.426	2	6.57928	45.9111	0.736	460	SpikeTides-TQL	88-92%	>99%
NOTUM
LGYPAIQVR	508.798	513.802	2	24.6326	10.9587	0.00704	22	SpikeTides-TQL	0.971	>99%
DVPASFAPACLSHEIIIR	666.016	669.352	3	17.3238	19.5729	0.064	40	SpikeTides-TQL	0.93	>99%
SHWTDVQVK	550.28	554.287	2	33.7011	18.7676	0.0608	190	SpikeTides-TQL	0.969	>99%
CGA
AYPTPLR	409.232	414.236	2	12.3011	14.2217	0.224	28	SpikeTides-L	Unpurified	>99%
VTVMGGFK_SUM	419.728	423.735	2	16.2862	33.6874	0.544	340	SpikeTides-L	Unpurified	>99%
CGB
VLQGVLPALPQVVCNYR	963.535	968.539	2	6.93388	25.1632	0.016	50	SpikeTides-L	Unpurified	>99%
DHPLTCDDPR	409.18	412.516	3	11.7213	48.7355	0.784	98	SpikeTides-L	Unpurified	>99%
PAPPA
SPAVITGLYDK	582.319	586.326	2	13.231	4.46707	0.064	40	SpikeTides-L	Unpurified	>99%
AYLDVNELK	532.785	536.792	2	25.0565	5.67732	0.048	60	SpikeTides-L	Unpurified	>99%
PSG1
FQLPGQK	409.232	413.239	2	4.97118	20	0.0128	200	SpikeTides-TQL	0.963	>99%
PSG2
IHPSYTNYR	575.786	580.79	2	17.5374	9.75166	0.032	100	SpikeTides-TQL	0.946	>99%
FQQSGQNLFIPQITTK	925.494	929.501	2	12.8234	11.7578	0.00768	120	SpikeTides-L	Unpurified	>99%
NSATGEESSTSLTVK	755.865	759.872	2	22.6238	19.0582	0.01216	190	SpikeTides-TQL	0.903	>99%
IGLLPLLNPT	525.832	529.34	2	11.2254	21.6189	0.352	220	Maxi SpikeTides-QL	0.958	>99%
PSG3
EDAGSYTLHIVK	444.898	447.569	3	13.2355	6.15907	0.096	12	SpikeTides-TQL	0.923	>99%
VSAPSGTGHLPGLNPL	758.91	761.916	2	32.1166	4.20808	0.064	40	Maxi SpikeTides-QL	0.976	>99%
PSG6/9
TLYLFGVTK	521.303	525.31	2	32.429	10	0.032	20	SpikeTides-L	Unpurified	>99%
PSG8/1
TLFLLGVTK	496.313	500.32	2	29.8882	20	0.064	200	SpikeTides-L	Unpurified	>99%
PSG9
LPIPYITINNLNPR	819.472	824.476	2	14.6914	69.1827	0.2208	138	SpikeTides-TQL	0.946	>99%
SNPVILNVLYGPDLPR	883.994	888.998	2	22.3315	15.3944	0.0096	30	SpikeTides-TQL	0.953	>99%
LFIPQITR	494.303	499.307	2	12.6748	5.22759	0.0032	50	SpikeTides-L	Unpurified	>99%
VSGPCHGDLTESQS	737.317	740.324	2	13.0168	40.0958	0.0128	400	Maxi SpikeTides-QL	0.953	>99%
PSG11
YTAGPYECEIWNSGSASR	1024.44	1029.45	2	8.85128	12.0885	0.192	24	SpikeTides-TQL	0.864	>99%
LFIPQITPK	528.826	532.833	2	31.1946	14.4455	0.00896	140	SpikeTides-L	Unpurified	>99%
VIAPPGLGTFAFNNPT	808.428	811.434	2	11.7071	16.6407	0.272	170	AQUA QuantPro	>98%	>99%
