# Supplementary material for: Identification and verification of plasma protein biomarkers that accurately identify an ectopic pregnancy
Source: Clin Proteomics. 2023 Sep 15;20:37. doi: 10.1186/s12014-023-09425-w (PMC10503165; doi:10.1186/s12014-023-09425-w)
Supplement: Supplementary file 3 — Supplementary Material 3 [file 12014_2023_9425_MOESM3_ESM.xlsx]

## Sheet: Supplementary Table 3
Supplementary Table 3. Protein concentrations (ng/mL) for candidate biomarkers in the verification cohort (N=74)
Gene Name	EP01 ng/mL	EP02 ng/mL	EP03 ng/mL	EP04 ng/mL	EP05 ng/mL	EP06 ng/mL	EP07 ng/mL	EP08 ng/mL	EP09 ng/mL	EP10 ng/mL	EP11 ng/mL	EP12 ng/mL	EP13 ng/mL	EP14 ng/mL	EP15 ng/mL	EP16 ng/mL	EP17 ng/mL	EP18 ng/mL	EP19 ng/mL	EP20 ng/mL	EP21 ng/mL	EP22 ng/mL	EP23 ng/mL	EP24 ng/mL	EP25 ng/mL	IUP01 ng/mL	IUP02 ng/mL	IUP03 ng/mL	IUP04 ng/mL	IUP05 ng/mL	IUP06 ng/mL	IUP07 ng/mL	IUP08 ng/mL	IUP09 ng/mL	IUP10 ng/mL	IUP11 ng/mL	IUP12 ng/mL	IUP13 ng/mL	IUP14 ng/mL	IUP15 ng/mL	IUP16 ng/mL	IUP17 ng/mL	IUP18 ng/mL	IUP19 ng/mL	IUP20 ng/mL	IUP21 ng/mL	IUP22 ng/mL	IUP23 ng/mL	IUP24 ng/mL
ADAM12	0.390252	4.24516	1.01174	29.5937	1.83476	0.425729	0.28382	1.37027	0.36187	4.07201	6.11445	0.36187	3.36088	22.4543	0.368965	0.787599	1.00046	0.844363	1.21041	1.20679	0.454111	10.1543	25.8285	6.93936	2.33918	49.6495	25.1595	22.4908	158.409	3.36085	107.872	31.1343	125.926	43.5575	319.412	8.66027	9.17903	52.1452	23.5706	5.2039	15.3547	11.8286	24.6742	8.9696	16.418	17.2386	13.9354	9.53082	4.29914
ISM2	0.211896	2.96076	1.63193	6.61575	0.119497	0.182087	0.0430702	0.244076	0.174868	6.43436	0.820378	0.199595	1.51499	4.77547	0.624414	0.130867	0.336738	0.101049	0.0993927	0.145776	0.0679183	1.94098	1.31332	2.41032	0.197129	11.063	11.8021	14.4095	26.4573	3.26272	18.9796	11.1639	45.101	11.3106	37.7855	8.93544	4.51036	7.09391	13.2979	11.0917	10.3648	5.09924	9.35179	3.81734	6.53847	6.76259	5.18364	4.06193	1.87916
PAEP	44.5299	11.7224	45.0458	28.4544	26.0546	12.468	48.4165	16.3925	33.2854	5.24598	37.5903	4.60427	163.614	58.4978	89.5421	53.6439	17.5327	21.234	62.2084	2.80126	272.019	12.493	1.02856	23.4605	2.68459	166.88	70.3465	200.379	116.864	35.9624	115.9	112.98	130.351	116.413	151.607	121.821	126.732	179.633	126.368	152.628	124.623	167.414	223.955	173.334	103.039	62.5919	227.022	107.683	102.465
NOTUM	1.61381	6.73756	3.9818	18.1331	0.488321	1.79685	0.973332	2.48447	1.14292	10.2931	3.00247	1.59115	4.10958	8.69133	2.01724	2.13884	2.40931	1.36282	0.861345	1.32068	0.7257	11.1104	6.07828	5.45236	1.86771	22.3284	24.8387	30.7371	75.7678	8.17862	29.2356	14.3505	62.5363	17.4149	59.561	11.8045	8.09319	12.0431	16.4905	14.0691	32.1582	17.702	29.7598	16.5603	24.0799	17.0995	24.6478	8.44572	7.47567
CGA	37.7222	87.7149	53.0355	373.055	52.8917	71.1143	6.86938	11.6561	21.713	141.483	41.3714	8.78075	61.2621	115.354	22.0931	8.5621	1.43143	7.26082	4.64142	12.5874	12.8279	167.319	34.5854	211.129	56.9575	707.576	601.855	431.249	1868.98	140.839	610.739	564.753	557.02	492.288	747.847	259.159	177.699	424.704	526.25	328.843	78.3501	364.056	164.4	118.959	179.346	178.998	243.002	339.837	196.951
CGB	55.1804	122.826	73.7282	509.355	78.8464	133.541	16.7546	25.7456	42.5774	279.01	64.8219	18.8108	111.446	185.695	52.8205	8.64716	1.03622	7.81472	2.67812	10.955	13.0545	214.604	33.0398	184.996	68.4273	775.126	674.251	521.444	2074.76	235.532	1017.81	823.719	1126.99	750.946	1155.82	379.056	366.978	780.394	976.723	544.52	72.5343	320.725	150.252	120.064	175.395	160.343	243.442	260.416	169.286
PAPPA	0	0	0	6.17585	0	0	0	0	0	0	0	0	0	14.183	0	0	0	0	0	0	0	9.54955	35.204	3.40763	0	21.6738	10.7724	13.4122	102.741	0	45.6936	14.408	199.416	6.16237	124.015	6.9601	3.57084	12.2336	14.0808	2.12334	2.32883	8.24583	14.5093	0	5.12	10.7531	9.48655	6.27972	0
PSG1	2.23413	8.43307	3.08373	26.9984	3.55573	2.2656	0.440533	2.832	1.66773	11.0133	7.70933	1.416	6.07307	34.8021	1.25867	2.20267	7.58347	1.47893	2.5488	4.248	1.44747	51.1333	32.0016	18.1877	6.57653	50.2837	113.721	59.3776	324.705	13.5621	254.282	70.8315	298.87	74.4501	422.125	29.4528	24.5125	82.0651	59.8811	10.7931	53.9339	29.0123	80.8064	34.1728	67.9995	35.3056	46.4763	83.7643	10.8245
PSG2	0.0946484	1.5519	0.558265	9.28021	0.453079	0.577731	0	0.485604	0.388507	2.33114	0.782957	0.149703	0.485173	9.86415	0.201613	0.594146	1.27993	0.438776	0.728561	0.767306	0.431088	1.14182	3.51139	5.28952	0.57568	16.2957	24.2599	7.43199	74.9118	2.95612	17.157	13.7639	68.9291	8.37371	49.5948	2.76228	6.11364	6.24128	19.8222	1.58266	16.2434	5.41062	8.40212	4.84665	9.56598	12.6319	10.3041	11.2534	1.28461
PSG3	6.78185	18.1598	9.00391	19.7042	2.66636	4.60648	0	6.23372	4.33843	10.9931	5.21745	2.5567	10.9087	13.0564	3.25127	4.24952	12.731	2.84414	1.66368	8.04342	2.51607	18.1039	9.76977	13.5971	7.55288	24.9076	19.8555	16.0574	21.8767	8.13339	17.7236	20.9105	17.0117	14.343	21.4837	12.2023	12.6019	14.4512	16.4597	16.5084	12.8339	15.318	20.0563	12.0613	17.8253	16.3558	20.6469	14.2228	21.9045
PSG6/9	1.96827	5.5144	1.52907	32.8099	0	3.28587	0	2.7328	2.76533	22.5619	6.03493	2.45627	8.27973	39.6093	1.38267	3.33467	13.8429	2.26107	4.32693	7.53147	1.98453	47.6451	24.4	54.2493	10.4269	46.848	92.2157	39.1701	403.365	10.1992	250.572	45.6605	338.33	69.3123	347.863	23.18	22.4643	60.0403	130.849	23.3915	36.0144	39.4304	89.1088	34.4691	99.8936	54.3469	27.4581	70.1256	8.13333
PSG8/1	10.0488	36.2838	14.5326	101.728	14.5008	10.812	1.9398	15.582	7.632	52.4382	32.913	7.0278	25.0584	125.292	6.0102	9.3174	42.1986	6.1374	11.13	19.2708	3.5298	208.226	128.885	78.0054	31.8	222.536	365.255	189.846	1185.47	57.4308	934.729	287.186	1051.63	258.057	1346.51	105.385	96.672	295.645	209.149	42.4848	215.922	127.264	317.173	126.596	194.203	143.1	191.404	319.304	58.3212
PSG9	0.441457	2.06093	0.256715	12.486	0.100997	0.82295	0.0315616	0.252493	0.700686	12.8281	2.45051	0.858996	2.29871	24.8744	0.178176	1.06532	3.58689	0.335859	0.585435	2.36577	0.591979	15.4417	6.722	13.8754	1.16176	12.9046	44.5197	13.5774	176.172	2.01031	156.918	17.7696	101.617	44.8269	164.733	10.5116	10.1545	29.3867	78.8099	12.451	6.64165	9.77125	29.8883	12.3971	25.7959	9.55466	9.01239	15.126	0.501503
PSG11	0.333467	0.398969	0.226281	6.7298	0.0952762	0	0	0.660979	0.0535929	1.7789	0.202462	0.398969	2.32447	7.66532	0.160779	0.678843	1.33387	0	0.422788	0.678843	0.404924	2.75706	1.00635	3.42084	0.506155	6.43175	17.5945	0.51211	53.1894	1.67742	52.223	12.3927	56.7754	21.7631	35.9829	7.21879	2.17269	13.5755	4.14772	0.393014	7.93637	5.51522	5.70937	2.54864	1.70902	5.24384	6.66927	3.92314	0.863441
[truncated: 25 more columns]
